# Supplementary material for: Epithelial and Mesenchymal Features of Pancreatic Ductal Adenocarcinoma Cell Lines in Two- and Three-Dimensional Cultures
Source: J Pers Med. 2022 May 4;12(5):746. doi: 10.3390/jpm12050746 (PMC9146102; doi:10.3390/jpm12050746)
Supplement: Supplementary file 1 [file jpm-12-00746-s001.zip]

Archive with 1 entries (1 files):
- jpm-1653022-supplementary.pdf
